# Supplementary material for: Characterizing Autophagy in the Cold Ischemic Injury of Small Bowel Grafts: Evidence from Rat Jejunum
Source: Metabolites. 2021 Jun 17;11(6):396. doi: 10.3390/metabo11060396 (PMC8234201; doi:10.3390/metabo11060396)
Supplement: Supplementary file 1 [file metabolites-11-00396-s001.zip]

Archive with 1 entries (1 files):
- metabolites-1188644-supplementary.pdf
